# Supplementary material for: Development of a Dental Implantable Temperature Sensor for Real-Time Diagnosis of Infectious Disease
Source: Sensors (Basel). 2020 Jul 16;20(14):3953. doi: 10.3390/s20143953 (PMC7412512; doi:10.3390/s20143953)
Supplement: Supplementary file 1 [file sensors-20-03953-s001.zip]

Archive with 4 entries (3 files):
- sensors-847948-supplementary/
- sensors-847948-supplementary/Figure S1 with description.pdf
- sensors-847948-supplementary/VideoS1.mp4
- sensors-847948-supplementary/VideoS2.mp4
